# Supplementary material for: Quantitative Effects of Anthropogenic and Natural Factors on Heavy Metals Pollution and Spatial Distribution in Surface Drinking Water Sources in the Upper Huaihe River Basin in China
Source: Toxics. 2024 Jul 18;12(7):517. doi: 10.3390/toxics12070517 (PMC11280819; doi:10.3390/toxics12070517)
Supplement: Supplementary file 1 [file toxics-12-00517-s001.zip]

Archive with 1 entries (1 files):
- toxics-3109642-supplementary.pdf
